# Supplementary material for: Mesenchymal Stem Cell Membrane-Coated TPCS2a-Loaded Nanoparticles for Breast Cancer Photodynamic Therapy
Source: Pharmaceutics. 2023 Jun 4;15(6):1654. doi: 10.3390/pharmaceutics15061654 (PMC10302938; doi:10.3390/pharmaceutics15061654)
Supplement: Supplementary file 1 [file pharmaceutics-15-01654-s001.zip]

Archive with 1 entries (1 files):
- pharmaceutics-2405367-supplementary.pdf
